# Supplementary material for: An Audit of Pre-Pregnancy Maternal Obesity and Diabetes Screening in Rural Regional Tasmania and Its Impact on Pregnancy and Neonatal Outcomes
Source: Int J Environ Res Public Health. 2021 Nov 16;18(22):12006. doi: 10.3390/ijerph182212006 (PMC8619569; doi:10.3390/ijerph182212006)
Supplement: Supplementary file 1 [file ijerph-18-12006-s001.zip]

Archive with 1 entries (1 files):
- ijerph-1412780-supplementary.pdf
